# Supplementary material for: One-Step Solvothermal Synthesis of Carbon Dots for Rapid and Accurate Determination of Hemin Content
Source: Molecules. 2025 Mar 17;30(6):1343. doi: 10.3390/molecules30061343 (PMC11944978; doi:10.3390/molecules30061343)
Supplement: Supplementary file 1 [file molecules-30-01343-s001.zip]

Archive with 1 entries (1 files):
- molecules-3479258-supplementary.pdf
